# Supplementary material for: Psychiatry in the federal correctional system in Canada
Source: BJPsych Int. 2021 May;18(2):42–6. doi: 10.1192/bji.2020.56 (PMC8274403; doi:10.1192/bji.2020.56)
Supplement: Supplementary file 1 [file S2056474020000562sup001.zip]

Archive with 5 entries (5 files):
- Cameroncoi_disclosure.pdf
- coi_disclosure-A_Bickle_-_Correctional_Psychiatry_in_Canada.pdf
- coi-disclosure_Safdar.pdf
- Hassan-coi_disclosure.pdf
- Khalifa-coi_disclosure.pdf
